# Supplementary material for: Effect of CM15 on Supported Lipid Bilayer Probed by Atomic Force Microscopy
Source: Membranes (Basel). 2023 Oct 28;13(11):864. doi: 10.3390/membranes13110864 (PMC10672887; doi:10.3390/membranes13110864)
Supplement: Supplementary file 1 [file membranes-13-00864-s001.zip]

Archive with 1 entries (1 files):
- membranes-2653777-supplementary.pdf
